# Supplementary material for: Ovary activation does not correlate with pollen and nectar foraging specialization in the bumblebee Bombus impatiens
Source: PeerJ. 2018 Feb 20;6:e4415. doi: 10.7717/peerj.4415 (PMC5824676; doi:10.7717/peerj.4415)
Supplement: Data S1 [file peerj-06-4415-s001.xlsx]

## Sheet: Meagan bombus 3 & 7 working for
nest	beeID	Nectar	pollen	total	group	PER	MMovary	Thorax width, mm
3	3B	1	23	24	1	4	#NULL!	3.68
3	3b2do	0	2	2	5	#NULL!	#NULL!
3	3blue	0	0	0	4	#NULL!	0.26325
3	3o1	56	5	61	3	4	0.4212	4.33
3	3o11	0	0	0	4	3	0.1053	4.04
3	3o12	40	10	50	2	3	#NULL!
3	3o14	6	0	6	5	#NULL!	0.15795	4.4
3	3o17	0	0	0	4	#NULL!	0.3159	3.52
3	3o18	0	0	0	4	#NULL!	0.2106	4.45
3	3o20	0	0	0	4	#NULL!	0.1053	3.46
3	3o21	13	0	13	2	#NULL!	#NULL!
3	3o22	0	0	0	4	#NULL!	0.1053	4.23
3	3o23	0	0	0	4	#NULL!	0.2106	3.48
3	3o27	85	4	89	3	2	0.15795	4.25
3	3o3	105	22	127	2	0	0.36855	4.02
3	3o34	1	0	1	5	#NULL!	#NULL!
3	3o36	1	0	1	5	#NULL!	#NULL!
3	3o37	1	0	1	5	#NULL!	#NULL!
3	3o4	0	4	4	5	1	0.3159	4.18
3	3o5	5	0	5	5	#NULL!	#NULL!
3	3o50	1	0	1	5	#NULL!	#NULL!
3	3o6	83	8	91	3	4	0.2106	4.47
3	3o64	1	0	1	5	#NULL!	#NULL!
3	3o68	0	1	1	5	#NULL!	#NULL!
3	3o7	140	2	142	3	2	0.15795	4.1
3	3o8	0	2	2	5	#NULL!	#NULL!
3	3o80	0	10	10	1	0	#NULL!	2.81
3	3o82	0	0	0	4	#NULL!	0.1053	3.88
3	3o84	4	4	8	5	#NULL!	#NULL!
3	3o85	0	0	0	4	#NULL!	0.078975	3.45
3	3o86	0	11	11	1	3	0.05265	3.76
3	3o88	15	24	39	1	#NULL!	#NULL!
3	3o91	0	0	0	4	0	0.05265	3.93
3	3o92	0	2	2	5	#NULL!	0.2106	4.67
3	3o93	0	0	0	4	1	#NULL!
3	3o94	0	0	0	4	0	#NULL!
3	3o95	4	1	5	5	#NULL!	0.05265	3.3
3	3um	11	32	43	1	#NULL!	#NULL!
3	3w	1	4	5	5	#NULL!	#NULL!
3	3y10	4	0	4	5	#NULL!	#NULL!
3	3y12	0	0	0	4	1	0.2106	4.25
3	3y13	1	0	1	5	#NULL!	0.3159	4.06
3	3y14	6	0	6	5	#NULL!	0.1053	3.74
3	3y15	1	1	2	5	#NULL!	0.2106	4.11
3	3y16	1	32	33	1	1	0.15795	4.05
3	3y17	1	13	14	1	0	0.26325	4.57
3	3y18	28	1	29	3	0	0.2106	4.46
3	3y2	1	0	1	5	#NULL!	#NULL!
3	3y20	7	3	10	2	2	0.1053	4.93
3	3y21	3	22	25	1	3	0.3159	4.64
3	3y23	64	13	77	2	3	0.3159	4.1
3	3y24	58	3	61	3	3	0.4212	4.75
3	3y25	26	4	30	2	3	0.289575	3.73
3	3y26	127	0	127	3	0	#NULL!
3	3y27	47	1	48	3	#NULL!	#NULL!
3	3y29	2	0	2	5	#NULL!	0.3159	4.14
3	3y3	3	0	3	5	#NULL!	#NULL!
3	3y30	1	13	14	1	4	0.3159	4.26
3	3y31	37	7	44	2	0	0.2106	4.55
3	3y32	1	1	2	5	#NULL!	0.131625	3.72
3	3y33	2	0	2	5	#NULL!	0.36855	4.44
3	3y35	16	13	29	1	4	0.05265	3.99
3	3y36	0	0	0	4	#NULL!	0.1053	4.79
3	3y38	0	0	0	4	0	#NULL!
3	3y39	0	0	0	4	0	0.26325	4.13
3	3y4	25	12	37	2	#NULL!	#NULL!
3	3y40	42	3	45	3	3	0.1053	4.64
3	3y41	0	0	0	4	2	#NULL!
3	3y42	4	1	5	5	#NULL!	0.47385	4.81
3	3y43	7	0	7	5	#NULL!	#NULL!
3	3y46	2	0	2	5	#NULL!	#NULL!
3	3y47	0	0	0	4	#NULL!	0.2106	4.23
3	3y49	108	7	115	3	1	0.47385	4.8
3	3y5	0	0	0	4	3	#NULL!
3	3y50	44	16	60	2	4	0.2106	3.98
3	3y51	4	2	6	5	#NULL!	0.3159	4.16
3	3y52	58	4	62	3	4	0.131625	4.03
3	3y53	16	1	17	2	#NULL!	#NULL!
3	3y54	0	0	0	4	0	0.6318	4.82
3	3y55	0	0	0	4	#NULL!	0.15795	4.63
3	3y56	49	5	54	3	4	0.1053	4.43
3	3y57	3	0	3	5	#NULL!	0.1053	4.37
3	3y58	18	0	18	3	3	0.078975	3.57
3	3y59	1	0	1	5	#NULL!	0.26325	4.55
3	3y60	2	9	11	1	4	0.26325	3.95
3	3y61	0	0	0	4	0	#NULL!
3	3y62	128	13	141	3	0	0.15795	4.63
3	3y64	0	0	0	4	2	0.36855	3.68
3	3y65	42	0	42	3	0	0.05265	3.02
3	3y68	1	0	1	5	#NULL!	#NULL!
3	3y7	1	0	1	5	#NULL!	#NULL!
3	3y71	0	1	1	5	#NULL!	#NULL!
3	3y72	59	30	89	1	4	0.26325	4.49
3	3y76	3	0	3	5	#NULL!	0.47385	4.62
3	3y78	0	0	0	4	4	#NULL!
3	3y80	51	27	78	1	3	0.3159	4.1
3	3y81	44	2	46	3	0	0.36855	4.41
3	3y82	0	0	0	4	4	0.078975
3	3y83	40	3	43	3	2	0.26325	4.05
3	3y85	1	0	1	5	#NULL!	0.2106	4.43
3	3y86	0	1	1	5	#NULL!	#NULL!
3	3y87	0	0	0	4	3	#NULL!
3	3y88	7	0	7	5	#NULL!	#NULL!
3	3y9	0	1	1	5	#NULL!	#NULL!
3	3y90	0	0	0	4	0	#NULL!
3	3y91	1	17	18	1	4	0.15795	4.28
3	3y92	0	1	1	5	#NULL!	0.36855	4.88
3	3y93	0	0	0	4	4	#NULL!
3	3y94	0	2	2	5	#NULL!	0.26325	4.44
3	3y95	0	0	0	4	2	#NULL!
3	3y96	1	0	1	5	#NULL!	#NULL!
3	3y97	0	0	0	4	1	#NULL!
3	3y99	1	0	1	5	#NULL!	#NULL!
7	7b1	0	0	0	4	0	0.1053	4.14
7	7b10	0	0	0	4	#NULL!	0.1053	4.55
7	7b12	6	4	10	2	0	0.05265	3.32
7	7b13	1	0	1	5	#NULL!	#NULL!
7	7b15	2	0	2	5	#NULL!	#NULL!
7	7b16	0	3	3	5	1	0.15795	4.54
7	7b17	0	20	20	1	0	0.1053	4.22
7	7b19	0	1	1	5	#NULL!	#NULL!
7	7b20	3	3	6	5	0	0.05265	3.99
7	7b21	20	20	40	2	0	0.15795	4.17
7	7b22	2	8	10	1	4	0.1053
7	7b23	20	39	59	1	#NULL!	#NULL!
7	7b25	31	0	31	3	1	0.15795	4.29
7	7b27	1	0	1	5	#NULL!	#NULL!
7	7b3	0	0	0	4	4	0.2106	4.33
7	7b30	2	0	2	5	#NULL!	#NULL!
7	7b31	60	12	72	3	3	0.1053	4.4
7	7b33	2	0	2	5	#NULL!	#NULL!
7	7b35	0	0	0	4	0	0.15795	4.37
7	7b37	5	3	8	5	3	0.2106	4.17
7	7b38	3	3	6	5	0	#NULL!	3.79
7	7b39	8	3	11	2	#NULL!	0.1053	4.1
7	7b4	2	0	2	5	4	0.15795	4.34
7	7b40	1	2	3	5	#NULL!	0.2106	4.44
7	7b41	0	12	12	1	4	0.15795	4.62
7	7b42	0	0	0	4	3	0.15795	4.46
7	7b43	0	0	0	4	0	0.15795	4.59
7	7b44	0	0	0	4	2	0.1053	4.16
7	7b47	0	8	8	5	#NULL!	0.2106	4.47
7	7b48	0	0	0	4	2	0.15795	4.1
7	7b5	5	0	5	5	#NULL!	#NULL!
7	7b50	0	0	0	4	0	#NULL!	4.25
7	7b51	0	0	0	4	0	0.1053	4.54
7	7b6	23	24	47	2	2	0.15795	4.37
7	7b8	2	8	10	1	0	0.15795	4.57
7	7b9	8	1	9	5	#NULL!	#NULL!
7	7g1	0	0	0	4	#NULL!	#NULL!
7	7g10	0	0	0	4	#NULL!	#NULL!
7	7g11	0	0	0	4	#NULL!	#NULL!
7	7g12	0	0	0	4	#NULL!	#NULL!
7	7g13	0	0	0	4	#NULL!	#NULL!
7	7g14	0	0	0	4	#NULL!	#NULL!
7	7g15	0	0	0	4	#NULL!	#NULL!
7	7g16	0	0	0	4	#NULL!	#NULL!
7	7g17	0	0	0	4	#NULL!	#NULL!
7	7g18	0	0	0	4	#NULL!	#NULL!
7	7g19	0	0	0	4	#NULL!	#NULL!
7	7g2	0	0	0	4	#NULL!	#NULL!
7	7g20	0	0	0	4	#NULL!	#NULL!
7	7g21	0	1	1	5	#NULL!	#NULL!
7	7g22	0	26	26	1	#NULL!	#NULL!
7	7g23	0	1	1	5	4	0.26325	4.47
7	7g24	0	0	0	4	#NULL!	#NULL!
7	7g25	0	0	0	4	#NULL!	#NULL!
7	7g26	0	0	0	4	#NULL!	#NULL!
7	7g27	0	0	0	4	#NULL!	#NULL!
7	7g28	0	0	0	4	#NULL!	#NULL!
7	7g29	0	2	2	5	#NULL!	#NULL!
7	7g3	0	0	0	4	#NULL!	#NULL!
7	7g30	0	0	0	4	#NULL!	#NULL!
7	7g31	1	0	1	5	0	0.15795	4.07
7	7g32	0	0	0	4	#NULL!	#NULL!	3.81
7	7g33	71	13	84	3	4	0.26325
7	7g34	0	2	2	5	#NULL!	#NULL!
7	7g35	0	0	0	4	#NULL!	#NULL!
7	7g37	9	40	49	1	0	0.4212	5.18
7	7g38	0	0	0	4	#NULL!	#NULL!
7	7g39	8	24	32	1	4	0.15795	4.2
7	7g4	0	0	0	4	#NULL!	#NULL!
7	7g40	0	6	6	5	1	0.15795	3.91
7	7g41	1	26	27	1	0	#NULL!
7	7g42	0	0	0	4	#NULL!	#NULL!
7	7g43	0	0	0	4	#NULL!	#NULL!
7	7g44	0	0	0	4	#NULL!	#NULL!
7	7g45	0	0	0	4	0	0.5265	4.75
7	7g46	0	4	4	5	2	0.1053	4.24
7	7g47	0	0	0	4	1	0.57915	4.33
7	7g48	3	18	21	1	3	0.1053	4.7
7	7g49	0	0	0	4	0	0.5265	4.92
7	7g5	0	0	0	4	#NULL!	#NULL!
7	7g50	0	0	0	4	4	0.1053	4.54
7	7g51	0	0	0	4	0	0.6318	4.5
7	7g52	101	1	102	3	#NULL!	#NULL!
7	7g53	4	14	18	1	#NULL!	#NULL!
7	7g54	0	6	6	5	#NULL!	#NULL!
7	7g55	0	0	0	4	#NULL!	#NULL!
7	7g56	0	0	0	4	#NULL!	#NULL!
7	7g57	2	16	18	1	0	0.15795	4.34
7	7g58	5	0	5	5	#NULL!	#NULL!
7	7g59	13	10	23	2	1	0.1053	4.71
7	7g6	0	0	0	4	#NULL!	#NULL!
7	7g60	46	8	54	3	0	0.2106	4.81
7	7g61	0	0	0	4	#NULL!	#NULL!
7	7g62	0	0	0	4	4	0.447525
7	7g63	0	0	0	4	#NULL!	#NULL!
7	7g64	5	5	10	2	1	0.15795	4.85
7	7g65	53	4	57	3	0	0.1053	4.12
7	7g66	2	0	2	5	#NULL!	#NULL!
7	7g67	14	29	43	1	0	0.15795	4.53
7	7g68	20	18	38	2	3	0.36855
7	7g69	11	13	24	2	0	0.1053	4.58
7	7g7	0	0	0	4	#NULL!	#NULL!
7	7g70	0	0	0	4	#NULL!	#NULL!
7	7g71	0	0	0	4	#NULL!	#NULL!
7	7g72	1	0	1	5	#NULL!	#NULL!
7	7g73	0	0	0	4	#NULL!	#NULL!
7	7g74	0	0	0	4	2	0.4212	4.58
7	7g75	0	0	0	4	#NULL!	#NULL!
7	7g76	0	0	0	4	#NULL!	#NULL!
7	7g77	9	17	26	1	0	0.26325	4.42
7	7g78	0	0	0	4	#NULL!	#NULL!
7	7g79	0	0	0	4	#NULL!	#NULL!
7	7g8	0	0	0	4	#NULL!	#NULL!
7	7g80	0	0	0	4	0	0.47385	4.07
7	7g81	62	9	71	3	4	0.15795	4.35
7	7g82	0	0	0	4	#NULL!	0.26325
7	7g83	0	0	0	4	#NULL!	#NULL!
7	7g84	0	0	0	4	#NULL!	#NULL!
7	7g85	6	0	6	5	0	0.05265	4.09
7	7g86	0	0	0	4	0	0.47385	4.34
7	7g87	0	0	0	4	0	0.1053	4.18
7	7g88	0	0	0	4	#NULL!	#NULL!
7	7g89	0	0	0	4	#NULL!	#NULL!
7	7g90	0	0	0	4	#NULL!	#NULL!
7	7g91	0	0	0	4	#NULL!	#NULL!
7	7g92	46	1	47	3	4	0.05265	3.93
7	7g93	0	0	0	4	#NULL!	#NULL!
7	7g94	0	5	5	5	#NULL!	#NULL!
7	7g95	25	0	25	3	4	0.1053	4.3
7	7g96	28	70	98	1	#NULL!	#NULL!
7	7g97	1	52	53	1	0	0.2106	4.73
7	7gx	16	3	19	3	0	0.26325	5.16

## Sheet: thorax width worksheet
nest	beeID	Thorax width, mm	vial label	thorax label	MMovary
3	3B				#NULL!
3	3b2do				#NULL!
3	3blue				0.26325
3	3o1				0.4212
3	3o11				0.1053
3	3o12				#NULL!
3	3o14				0.15795
3	3o17				0.3159
3	3o18				0.2106
3	3o20				0.1053
3	3o21				#NULL!
3	3o22				0.1053
3	3o23				0.2106
3	3o27				0.15795
3	3o3				0.36855
3	3o34				#NULL!
3	3o36				#NULL!
3	3o37				#NULL!
3	3o4				0.3159
3	3o5				#NULL!
3	3o50				#NULL!
3	3o6				0.2106
3	3o64				#NULL!
3	3o68				#NULL!
3	3o7				0.15795
3	3o8				#NULL!
3	3o80				#NULL!
3	3o82				0.1053
3	3o84				#NULL!
3	3o85				0.078975
3	3o86				0.05265
3	3o88				#NULL!
3	3o91				0.05265
3	3o92				0.2106
3	3o93				#NULL!
3	3o94				#NULL!
3	3o95				0.05265
3	3um				#NULL!
3	3w				#NULL!
3	3y10				#NULL!
3	3y12				0.2106
3	3y13				0.3159
3	3y14				0.1053
3	3y15				0.2106
3	3y16				0.15795
3	3y17				0.26325
3	3y18				0.2106
3	3y2				#NULL!
3	3y20				0.1053
3	3y21				0.3159
3	3y23				0.3159
3	3y24				0.4212
3	3y25				0.289575
3	3y26				#NULL!
3	3y27				#NULL!
3	3y29				0.3159
3	3y3				#NULL!
3	3y30				0.3159
3	3y31				0.2106
3	3y32				0.131625
3	3y33				0.36855
3	3y35				0.05265
3	3y36				0.1053
3	3y38				#NULL!
3	3y39				0.26325
3	3y4				#NULL!
3	3y40				0.1053
3	3y41				#NULL!
3	3y42				0.47385
3	3y43				#NULL!
3	3y46				#NULL!
3	3y47				0.2106
3	3y49				0.47385
3	3y5				#NULL!
3	3y50				0.2106
3	3y51				0.3159
3	3y52				0.131625
3	3y53				#NULL!
3	3y54				0.6318
3	3y55				0.15795
3	3y56				0.1053
3	3y57				0.1053
3	3y58				0.078975
3	3y59				0.26325
3	3y60				0.26325
3	3y61				#NULL!
3	3y62				0.15795
3	3y64				0.36855
3	3y65				0.05265
3	3y68				#NULL!
3	3y7				#NULL!
3	3y71				#NULL!
3	3y72				0.26325
3	3y76				0.47385
3	3y78				#NULL!
3	3y80				0.3159
3	3y81				0.36855
3	3y82				0.078975
3	3y83				0.26325
3	3y85				0.2106
3	3y86				#NULL!
3	3y87				#NULL!
3	3y88				#NULL!
3	3y9				#NULL!
3	3y90				#NULL!
3	3y91				0.15795
3	3y92				0.36855
3	3y93				#NULL!
3	3y94				0.26325
3	3y95				#NULL!
3	3y96				#NULL!
3	3y97				#NULL!
3	3y99				#NULL!
7	7b1				0.1053
7	7b10				0.1053
7	7b12				0.05265
7	7b13				#NULL!
7	7b15				#NULL!
7	7b16				0.15795
7	7b17				0.1053
7	7b19				#NULL!
7	7b20				0.05265
7	7b21				0.15795
7	7b22				0.1053
7	7b23				#NULL!
7	7b25				0.15795
7	7b27				#NULL!
7	7b3				0.2106
7	7b30				#NULL!
7	7b31				0.1053
7	7b33				#NULL!
7	7b35				0.15795
7	7b37				0.2106
7	7b38				#NULL!
7	7b39				0.1053
7	7b4				0.15795
7	7b40				0.2106
7	7b41				0.15795
7	7b42				0.15795
7	7b43				0.15795
7	7b44				0.1053
7	7b47				0.2106
7	7b48				0.15795
7	7b5				#NULL!
7	7b50				#NULL!
7	7b51				0.1053
7	7b6				0.15795
7	7b8				0.15795
7	7b9				#NULL!
7	7g1				#NULL!
7	7g10				#NULL!
7	7g11				#NULL!
7	7g12				#NULL!
7	7g13				#NULL!
7	7g14				#NULL!
7	7g15				#NULL!
7	7g16				#NULL!
7	7g17				#NULL!
7	7g18				#NULL!
7	7g19				#NULL!
7	7g2				#NULL!
7	7g20				#NULL!
7	7g21				#NULL!
7	7g22				#NULL!
7	7g23				0.26325
7	7g24				#NULL!
7	7g25				#NULL!
7	7g26				#NULL!
7	7g27				#NULL!
7	7g28				#NULL!
7	7g29				#NULL!
7	7g3				#NULL!
7	7g30				#NULL!
7	7g31				0.15795
7	7g32				#NULL!
7	7g33				0.26325
7	7g34				#NULL!
7	7g35				#NULL!
7	7g37				0.4212
7	7g38				#NULL!
7	7g39				0.15795
7	7g4				#NULL!
7	7g40				0.15795
7	7g41				#NULL!
7	7g42				#NULL!
7	7g43				#NULL!
7	7g44				#NULL!
7	7g45				0.5265
7	7g46				0.1053
7	7g47				0.57915
7	7g48				0.1053
7	7g49				0.5265
7	7g5				#NULL!
7	7g50				0.1053
7	7g51				0.6318
7	7g52				#NULL!
7	7g53				#NULL!
7	7g54				#NULL!
7	7g55				#NULL!
7	7g56				#NULL!
7	7g57				0.15795
7	7g58				#NULL!
7	7g59				0.1053
7	7g6				#NULL!
7	7g60				0.2106
7	7g61				#NULL!
7	7g62				0.447525
7	7g63				#NULL!
7	7g64				0.15795
7	7g65				0.1053
7	7g66				#NULL!
7	7g67				0.15795
7	7g68				0.36855
7	7g69				0.1053
7	7g7				#NULL!
7	7g70				#NULL!
7	7g71				#NULL!
7	7g72				#NULL!
7	7g73				#NULL!
7	7g74				0.4212
7	7g75				#NULL!
7	7g76				#NULL!
7	7g77				0.26325
7	7g78				#NULL!
7	7g79				#NULL!
7	7g8				#NULL!
7	7g80				0.47385
7	7g81				0.15795
7	7g82				0.26325
7	7g83				#NULL!
7	7g84				#NULL!
7	7g85				0.05265
7	7g86				0.47385
7	7g87				0.1053
7	7g88				#NULL!
7	7g89				#NULL!
7	7g90				#NULL!
7	7g91				#NULL!
7	7g92				0.05265
7	7g93				#NULL!
7	7g94				#NULL!
7	7g95				0.1053
7	7g96				#NULL!
7	7g97				0.2106
7	7gx				0.26325
